# Supplementary material for: Characteristics of banana B genome MADS-box family demonstrate their roles in fruit development, ripening, and stress
Source: Sci Rep. 2020 Nov 30;10:20840. doi: 10.1038/s41598-020-77870-w (PMC7705751; doi:10.1038/s41598-020-77870-w)
Supplement: Supplementary file 1 — Supplementary Tables. [file 41598_2020_77870_MOESM1_ESM.xls]

## Sheet: S1
Table S1. Characteristics of MbMADSes in banana B genome
Gene name	Gene ID	Amino acids	MW(kDa)	PI	Group	Subfamily
MbMADS1	Mb_01_t01970.1	81	9.156	10.17	MIKCC	SQUA/AP1
MbMADS2	Mb_01_t06530.1	250	28.746	8.95	MIKCC	SQUA/AP1
MbMADS3	Mb_01_t07120.1	232	26.782	8.9	type I	Mr
MbMADS4	Mb_01_t07430.1	328	36.88	8.29	MIKC*
MbMADS5	Mb_01_t08000.1	241	28.262	6.67	MIKCC	GGM13
MbMADS6	Mb_01_t27790.1	212	24.077	7.75	MIKCC	TM3/SOC1
MbMADS7	Mb_01_t27800.1	165	18.575	11.05	MIKCC	SQUA/AP1
MbMADS8	Mb_01_t29990.1	177	19.255	10.13	type I	Mr
MbMADS9	Mb_02_t02390.1	201	22.46	5.71	type I	Mα
MbMADS10	Mb_02_t03790.1	339	38.371	5.42	MIKC*
MbMADS11	Mb_02_t06290.1	213	24.413	9.05	MIKCC	TM3/SOC1
MbMADS12	Mb_02_t08050.1	235	27.039	7.58	MIKCC	SEP/AGL2
MbMADS13	Mb_02_t11550.1	242	27.791	9.16	MIKCC	SEP/AGL2
MbMADS14	Mb_02_t12780.1	146	16.515	9.65	MIKCC	TM3/SOC1
MbMADS15	Mb_02_t14490.1	320	36.338	9.31	MIKCC	SQUA/AP1
MbMADS16	Mb_03_t02020.1	263	30.17	9.46	MIKCC	SQUA/AP1
MbMADS17	Mb_03_t04280.1	125	14.374	10.42	MIKC*
MbMADS18	Mb_03_t05200.1	295	33.624	9.5	type I	Mr
MbMADS19	Mb_03_t06730.1	256	28.698	9.25	MIKCC	STMADS11
MbMADS20	Mb_03_t08290.1	246	28.237	8.63	type I	Mr
MbMADS21	Mb_03_t17420.1	231	26.318	8.14	MIKCC	SEP/AGL2
MbMADS22	Mb_03_t21110.1	240	27.365	8.77	MIKCC	AGL17
MbMADS23	Mb_04_t05240.1	183	20.125	10.46	type I	Mβ
MbMADS24	Mb_04_t11600.1	152	16.917	9.91	type I	Mβ
MbMADS25	Mb_04_t14110.1	240	27.242	8.58	MIKCC	SEP/AGL2
MbMADS26	Mb_04_t21630.1	238	27.205	9.53	MIKCC	SEP/AGL2
MbMADS27	Mb_04_t24100.1	221	24.794	9.42	MIKCC	TM3/SOC1
MbMADS28	Mb_04_t30720.1	248	28.614	9.05	MIKCC	SQUA/AP1
MbMADS29	Mb_04_t36900.1	215	24.493	9.26	MIKCC	SEP/AGL2
MbMADS30	Mb_05_t01130.1	211	24.526	9.13	MIKCC	DEF/GLO
MbMADS31	Mb_05_t01900.1	241	26.49	9.23	type I	Mβ
MbMADS32	Mb_05_t01950.1	818	87.641	6.08	type I	Mβ
MbMADS33	Mb_05_t01960.1	352	38.089	9.04	type I	Mβ
MbMADS34	Mb_05_t07660.1	216	24.509	6.35	MIKCC	TM3/SOC1
MbMADS35	Mb_05_t11150.1	210	24.281	9.44	MIKCC	AG
MbMADS36	Mb_05_t18260.1	234	26.604	9.12	MIKCC	AG
MbMADS37	Mb_05_t22230.1	74	8.368	9.58	MIKCC	TM3/SOC1
MbMADS38	Mb_05_t26350.1	135	14.769	9.85	MIKCC	AGL17
MbMADS39	Mb_05_t28250.1	217	23.469	6.46	type I	Mβ
MbMADS40	Mb_06_t01570.1	235	26.968	9.04	MIKCC	SQUA/AP1
MbMADS41	Mb_06_t07120.1	248	28.39	8.49	MIKCC	SEP/AGL2
MbMADS42	Mb_06_t15270.1	147	16.571	9.97	MIKCC	AG
MbMADS43	Mb_06_t18900.1	210	24.443	7.06	MIKCC	DEF/GLO
MbMADS44	Mb_06_t21870.1	266	30.18	5.09	type I	Mr
MbMADS45	Mb_07_t00810.1	231	25.908	6.13	MIKCC	SEP/AGL2
MbMADS46	Mb_07_t03860.1	65	7.455	10.02	MIKCC	AG
MbMADS47	Mb_07_t25600.1	188	21.47	8.7	MIKCC	AGL12
MbMADS48	Mb_07_t28140.1	253	28.722	8.26	MIKCC	SQUA/AP1
MbMADS49	Mb_08_t03870.1	230	26.116	7.71	MIKCC	SQUA/AP1
MbMADS50	Mb_08_t05560.1	245	27.911	9.37	type I	Mr
MbMADS51	Mb_08_t06570.1	234	25.568	9.58	type I	Mβ
MbMADS52	Mb_08_t08540.1	255	28.785	8.54	type I	Mα
MbMADS53	Mb_08_t08550.1	154	17.612	10.74	type I	Mα
MbMADS54	Mb_08_t11630.1	156	17.792	9.05	MIKCC	TM3/SOC1
MbMADS55	Mb_08_t28230.1	270	31.169	8.86	MIKCC	SEP/AGL2
MbMADS56	Mb_08_t28360.1	232	26.206	9.89	MIKCC	TM3/SOC1
MbMADS57	Mb_09_t01270.1	252	28.577	8.98	MIKCC	SEP/AGL2
MbMADS58	Mb_09_t05040.1	64	7.446	10.21	MIKCC	OSMADS32-like
MbMADS59	Mb_09_t11960.1	80	9.219	10.42	MIKC*
MbMADS60	Mb_09_t13820.1	222	24.901	8.37	MIKCC	STMADS11
MbMADS61	Mb_09_t25620.1	107	12.269	10.29	MIKCC	SQUA/AP1
MbMADS62	Mb_10_t01610.1	390	44.42	9.72	MIKCC	AGL17
MbMADS63	Mb_10_t09110.1	264	30.111	9.73	MIKCC	AG
MbMADS64	Mb_10_t10960.1	620	70.117	9.52	MIKCC	STMADS11
MbMADS65	Mb_10_t11800.1	247	28.474	9.29	MIKCC	SQUA/AP1
MbMADS66	Mb_10_t15760.1	416	46.407	9.63	MIKCC	AG
MbMADS67	Mb_10_t18620.1	213	24.899	9.08	MIKCC	AG
MbMADS68	Mb_10_t21800.1	154	17.424	9.63	MIKCC	TM3/SOC1
MbMADS69	Mb_10_t26640.1	233	27.215	8.6	type I	Mr
MbMADS70	Mb_11_t02530.1	112	12.442	11.52	MIKCC	STMADS11
MbMADS71	Mb_11_t02540.1	168	19.008	8.94	MIKCC	TM3/SOC1
MbMADS72	Mb_11_t07100.1	208	23.906	9.32	MIKCC	TM3/SOC1
MbMADS73	Mb_11_t13580.1	207	23.284	8.39	type I	Mα
MbMADS74	Mb_11_t17110.1	224	25.866	6.26	MIKCC	AGL12
MbMADS75	Mb_11_t17280.1	235	26.917	8.93	MIKCC	SEP/AGL2
MbMADS76	Mb_11_t19100.1	252	28.948	8.92	MIKCC	TM3/SOC1
MbMADS77	Mb_11_t19110.1	258	29.39	8.81	MIKCC	TM3/SOC1

## Sheet: S2
Table S2. Syntenic patterns of MADS-box genes between M. acuminata (A-genome) and M. balbisiana (B-genome)
A MADS name	#Query_id	Subject_id	B MADS Name
MaMADS64	MADS64_Ma10_t18550.1	Mb_01_t01970.1	MbMADS1
MaMADS25	MADS25_Ma03_t26480.1	Mb_01_t06530.1	MbMADS2
MaMADS89	MADS89_Ma03_t25760.1	Mb_01_t07120.1	MbMADS3
MaMADS77	MADS77_Ma03_t25430.1	Mb_01_t07430.1	MbMADS4
MaMADS24	MADS24_Ma03_t24850.1	Mb_01_t08000.1	MbMADS5
MaMADS9	MADS9_Ma01_t18380.1	Mb_01_t27790.1	MbMADS6
MaMADS93	MADS93_Ma11_t24130.1	Mb_01_t27800.1	MbMADS7
MaMADS98	MADS98_Ma01_t20740.1	Mb_01_t29990.1	MbMADS8
MaMADS11	MADS11_Ma02_t02200.2	Mb_02_t02390.1	MbMADS9
MaMADS76	MADS76_Ma02_t03680.1	Mb_02_t03790.1	MbMADS10
MaMADS13	MADS13_Ma02_t06310.3	Mb_02_t06290.1	MbMADS11
MaMADS15	MADS15_Ma02_t08180.2	Mb_02_t08050.1	MbMADS12
MaMADS16	MADS16_Ma02_t12050.1	Mb_02_t11550.1	MbMADS13
MaMADS78	MADS78_Ma02_t13660.1	Mb_02_t12780.1	MbMADS14
MaMADS17	MADS17_Ma02_t15490.1	Mb_02_t14490.1	MbMADS15
MaMADS17	MADS17_Ma02_t15490.1	Mb_03_t02020.1	MbMADS16
MaMADS18	MADS18_Ma03_t02150.1	Mb_03_t02020.1	MbMADS16
MaMADS19	MADS19_Ma03_t04320.1	Mb_03_t04280.1	MbMADS17
MaMADS86	MADS86_Ma02_t20230.1	Mb_03_t05200.1	MbMADS18
MaMADS88	MADS88_Ma03_t05320.1	Mb_03_t05200.1	MbMADS18
MaMADS20	MADS20_Ma03_t06740.1	Mb_03_t06730.1	MbMADS19
MaMADS57	MADS57_Ma09_t14590.1	Mb_03_t06730.1	MbMADS19
MaMADS81	MADS81_Ma03_t08420.1	Mb_03_t08290.1	MbMADS20
MaMADS22	MADS22_Ma03_t17290.1	Mb_03_t17420.1	MbMADS21
MaMADS23	MADS23_Ma03_t21090.1	Mb_03_t21110.1	MbMADS22
MaMADS37	MADS37_Ma05_t26810.1	Mb_03_t21110.1	MbMADS22
MaMADS79	MADS79_Ma04_t05410.1	Mb_04_t05240.1	MbMADS23
MaMADS99	MADS99_Ma04_t11870.1	Mb_04_t11600.1	MbMADS24
MaMADS28	MADS28_Ma04_t14430.1	Mb_04_t14110.1	MbMADS25
MaMADS29	MADS29_Ma04_t20900.1	Mb_04_t21630.1	MbMADS26
MaMADS30	MADS30_Ma04_t23400.1	Mb_04_t24100.1	MbMADS27
MaMADS31	MADS31_Ma04_t30020.1	Mb_04_t30720.1	MbMADS28
MaMADS32	MADS32_Ma04_t36630.1	Mb_04_t36900.1	MbMADS29
MaMADS33	MADS33_Ma05_t01150.1	Mb_05_t01130.1	MbMADS30
MaMADS101	MADS101_Ma05_t01890.1	Mb_05_t01900.1	MbMADS31
MaMADS80	MADS80_Ma05_t01930.1	Mb_05_t01950.1	MbMADS32
MaMADS96	MADS96_Ma05_t01940.1	Mb_05_t01960.1	MbMADS33
MaMADS35	MADS35_Ma05_t10000.1	Mb_05_t07660.1	MbMADS34
MaMADS34	MADS34_Ma05_t06360.1	Mb_05_t11150.1	MbMADS35
MaMADS34	MADS34_Ma05_t06360.1	Mb_05_t18260.1	MbMADS36
MaMADS36	MADS36_Ma05_t18560.1	Mb_05_t18260.1	MbMADS36
MaMADS95	MADS95_Ma05_t22690.1	Mb_05_t22230.1	MbMADS37
MaMADS37	MADS37_Ma05_t26810.1	Mb_05_t26350.1	MbMADS38
MaMADS38	MADS38_Ma05_t28910.1	Mb_05_t28250.1	MbMADS39
MaMADS39	MADS39_Ma06_t01760.1	Mb_06_t01570.1	MbMADS40
MaMADS55	MADS55_Ma09_t01340.1	Mb_06_t07120.1	MbMADS41
MaMADS60	MADS60_Ma09_t29900.1	Mb_06_t07120.1	MbMADS41
MaMADS66	MADS66_Ma10_t21430.1	Mb_06_t15270.1	MbMADS42
MaMADS42	MADS42_Ma06_t20000.1	Mb_06_t18900.1	MbMADS43
MaMADS97	MADS97_Ma06_t26090.1	Mb_06_t21870.1	MbMADS44
MaMADS47	MADS47_Ma07_t28230.1	Mb_07_t00810.1	MbMADS45
MaMADS46	MADS46_Ma07_t25120.1	Mb_07_t03860.1	MbMADS46
MaMADS44	MADS44_Ma07_t03020.1	Mb_07_t25600.1	MbMADS47
MaMADS39	MADS39_Ma06_t01760.1	Mb_07_t28140.1	MbMADS48
MaMADS27	MADS27_Ma03_t31640.1	Mb_08_t03870.1	MbMADS49
MaMADS48	MADS48_Ma08_t04270.1	Mb_08_t03870.1	MbMADS49
MaMADS92	MADS92_Ma08_t06010.1	Mb_08_t05560.1	MbMADS50
MaMADS50	MADS50_Ma08_t07050.1	Mb_08_t06570.1	MbMADS51
MaMADS51	MADS51_Ma08_t08940.2	Mb_08_t08540.1	MbMADS52
MaMADS87	MADS87_Ma08_t08930.1	Mb_08_t08540.1	MbMADS52
MaMADS90	MADS90_Ma11_t14180.1	Mb_08_t08550.1	MbMADS53
MaMADS52	MADS52_Ma08_t12030.1	Mb_08_t11630.1	MbMADS54
MaMADS68	MADS68_Ma11_t02670.1	Mb_08_t11630.1	MbMADS54
MaMADS53	MADS53_Ma08_t28680.1	Mb_08_t28230.1	MbMADS55
MaMADS54	MADS54_Ma08_t28790.1	Mb_08_t28360.1	MbMADS56
MaMADS55	MADS55_Ma09_t01340.1	Mb_09_t01270.1	MbMADS57
MaMADS56	MADS56_Ma09_t05610.1	Mb_09_t05040.1	MbMADS58
MaMADS102	MADS102_Ma09_t12630.1	Mb_09_t11960.1	MbMADS59
MaMADS57	MADS57_Ma09_t14590.1	Mb_09_t13820.1	MbMADS60
MaMADS90	MADS90_Ma11_t14180.1	Mb_09_t25620.1	MbMADS61
MaMADS95	MADS95_Ma05_t22690.1	Mb_09_t25620.1	MbMADS61
MaMADS58	MADS58_Ma09_t14960.1	Mb_10_t01610.1	MbMADS62
MaMADS67	MADS67_Ma10_t29960.2	Mb_10_t01610.1	MbMADS62
MaMADS63	MADS63_Ma10_t14260.1	Mb_10_t09110.1	MbMADS63
MaMADS66	MADS66_Ma10_t21430.1	Mb_10_t09110.1	MbMADS63
MaMADS65	MADS65_Ma10_t19310.2	Mb_10_t10960.1	MbMADS64
MaMADS64	MADS64_Ma10_t18550.1	Mb_10_t11800.1	MbMADS65
MaMADS63	MADS63_Ma10_t14260.1	Mb_10_t15760.1	MbMADS66
MaMADS41	MADS41_Ma06_t16260.1	Mb_10_t18620.1	MbMADS67
MaMADS62	MADS62_Ma10_t11270.1	Mb_10_t18620.1	MbMADS67
MaMADS61	MADS61_Ma10_t07670.2	Mb_10_t21800.1	MbMADS68
MaMADS103	MADS103_Ma10_t05280.1	Mb_10_t26640.1	MbMADS69
MaMADS82	MADS82_Ma11_t16180.1	Mb_10_t26640.1	MbMADS69
MaMADS68	MADS68_Ma11_t02670.1	Mb_11_t02530.1	MbMADS70
MaMADS69	MADS69_Ma11_t02680.3	Mb_11_t02540.1	MbMADS71
MaMADS70	MADS70_Ma11_t07440.1	Mb_11_t07100.1	MbMADS72
MaMADS71	MADS71_Ma11_t14170.1	Mb_11_t13580.1	MbMADS73
MaMADS72	MADS72_Ma11_t17800.1	Mb_11_t17110.1	MbMADS74
MaMADS73	MADS73_Ma11_t17960.1	Mb_11_t17280.1	MbMADS75
MaMADS74	MADS74_Ma11_t19830.1	Mb_11_t19100.1	MbMADS76
MaMADS75	MADS75_Ma11_t19840.1	Mb_11_t19110.1	MbMADS77
MaMADS100
MaMADS12
MaMADS14
MaMADS26
MaMADS40
MaMADS49
MaMADS59
MaMADS83
MaMADS84
MaMADS85
MaMADS91
MaMADS94

## Sheet: S3
Table S3. The expression data of the MbMADSes genes in different tissues of banana(ABB)
Gene	R	L	Fl	Fr
MbMADS1	0	0	0	0.419399
MbMADS2	0.182892	0.0925722	2.46101	3.37283
MbMADS4	0.174607	0.301288	0.573926	0.173617
MbMADS5	0	0	108.183	0.0951786
MbMADS6	34.0799	150.668	33.1168	0.0540686
MbMADS7	0	0	0.212575	1.06528
MbMADS9	27.1584	6.07519	9.69839	27.9144
MbMADS10	1.02901	1.59018	4.67192	2.67249
MbMADS11	11.4772	7.03818	9.81445	1.44299
MbMADS12	0	0.591395	14.7825	20.6031
MbMADS13	0.236599	0.239423	85.2462	8.89155
MbMADS14	0.624569	0.158242	0.800413	0.0391721
MbMADS15	0	0.0361522	15.3222	50.6347
MbMADS16	1.23957	2.79652	17.8949	30.3136
MbMADS18	0.155463	0.0590709	0.258352	0.0961934
MbMADS19	13.6394	11.2225	4.60117	9.14874
MbMADS20	0	0.047193	0.238204	0
MbMADS21	0	0	2.68806	0.245459
MbMADS22	4.09441	0	0	0
MbMADS23	0.0621703	9.19553	0.22383	0.186473
MbMADS24	0	0	0.96143	0.037636
MbMADS25	0.143014	0.434666	69.7204	10.2908
MbMADS26	0	0	23.4343	13.8337
MbMADS27	0.956455	1.80789	0.132514	0
MbMADS28	0.276839	0	66.7945	16.5133
MbMADS29	0	0	50.1441	35.829
MbMADS30	2.81428	0.713085	69.4332	0.943908
MbMADS32	2.08831	0.41895	1.35768	0.516109
MbMADS33	0	0	0.116704	0
MbMADS34	1.48083	0.482024	0.054205	0
MbMADS35	0.462058	0	5.43727	0.814568
MbMADS36	0.293648	0.0992056	206.615	54.1419
MbMADS38	0.42111	0.128185	0.475777	0.668672
MbMADS39	0	0.0267355	0	0
MbMADS40	0	0.197241	13.3124	0.364645
MbMADS41	0.0918823	0	94.865	125.077
MbMADS42	0	0	2.1465	0.0778149
MbMADS43	2.80121	4.68317	19.7688	1.89978
MbMADS44	0.300186	1.8736	0.176307	0.128208
MbMADS45	0	0.0252309	17.7765	22.1117
MbMADS46	0	0	55.1784	2.07464
MbMADS47	0.363939	0	0	0
MbMADS48	4.76643	0	21.1012	6.34859
MbMADS49	0.62094	1.68542	15.2302	4.30642
MbMADS51	0	0	0.35044	0
MbMADS52	13.2035	13.5843	18.7296	4.58068
MbMADS53	2.25815	2.43846	4.66859	3.39781
MbMADS54	2.19414	9.11414	0.749457	0.144681
MbMADS55	0.148425	0.472288	9.81247	3.03539
MbMADS56	0.0493075	0.751207	0.608679	0
MbMADS57	0.136525	0	143.826	247.803
MbMADS60	40.9691	65.6832	0.422008	0.40887
MbMADS61	0.106607	0	54.1481	139.956
MbMADS62	1.98033	0	0.84251	0.190232
MbMADS63	0.129782	0	47.1324	73.006
MbMADS64	17.3515	30.8797	11.0371	23.0505
MbMADS65	4.21262	0.210885	29.0605	30.7417
MbMADS66	0.206863	0.0278963	34.4938	22.2944
MbMADS67	0.107257	0.0542283	56.7433	12.6939
MbMADS68	2.36814	0	0.303625	0
MbMADS70	1.42285	2.93537	0.416547	0.0502543
MbMADS71	0.102191	0.551028	0	0
MbMADS72	5.40956	0.723073	8.72623	5.90929
MbMADS73	2.64931	4.8095	18.7527	4.15429
MbMADS74	10.0455	2.81694	0.679752	1.3991
MbMADS75	0.219067	0.0983463	203.516	319.164
MbMADS76	1.26939	0.0230369	0.23257	0.112857
MbMADS77	0.842762	0	0.0227075	0

## Sheet: S4
Table S4. The expression data of the MbMADSes genes in different stages of fruit development and ripening of banana(ABB).
Gene	0DAF	20DAF	80DAF(0DPH)	3DPH	6DPH
MbMADS1	0	0	0.419399	0.203266	0.686753
MbMADS2	2.46101	1.02331	3.37283	2.32792	1.42121
MbMADS4	0.573926	0.546111	0.173617	0.220432	0.206686
MbMADS5	108.183	88.0372	0.0951786	0.115024	0
MbMADS6	33.1168	25.8156	0.0540686	0.18294	0
MbMADS7	0.212575	0.252531	1.06528	0.938833	0
MbMADS9	9.69839	9.36903	27.9144	21.3809	5.81722
MbMADS10	4.67192	4.86395	2.67249	2.45571	1.26599
MbMADS11	9.81445	16.4461	1.44299	1.66464	1.49759
MbMADS12	14.7825	11.91	20.6031	6.62585	4.82189
MbMADS13	85.2462	12.6958	8.89155	1.4656	10.1394
MbMADS14	0.800413	1.17694	0.0391721	0.075718	0.0390449
MbMADS15	15.3222	13.9773	50.6347	29.129	31.6594
MbMADS16	17.8949	27.8112	30.3136	25.7189	20.1439
MbMADS18	0.258352	0.0399893	0.0961934	0.0375401	0.187811
MbMADS19	4.60117	7.01549	9.14874	9.22289	2.17588
MbMADS20	0.238204	0.53351	0	0.0901259	0
MbMADS21	2.68806	0	0.245459	0	0
MbMADS22	0	0	0	0	0.302869
MbMADS23	0.22383	0.582179	0.186473	0.211773	1.68623
MbMADS24	0.96143	0.235948	0.037636	0.218246	0
MbMADS25	69.7204	73.9564	10.2908	6.39726	0.556609
MbMADS26	23.4343	23.2346	13.8337	6.61313	3.71301
MbMADS27	0.132514	0.0542042	0	0	0
MbMADS28	66.7945	52.6996	16.5133	11.3527	2.16083
MbMADS29	50.1441	35.4102	35.829	21.6689	13.5097
MbMADS30	69.4332	76.1093	0.943908	1.36542	11.3259
MbMADS32	1.35768	1.62216	0.516109	1.15544	0.263223
MbMADS33	0.116704	0.152564	0	0	0.032519
MbMADS34	0.054205	0	0	0	0
MbMADS35	5.43727	2.94041	0.814568	0.211183	0
MbMADS36	206.615	408.149	54.1419	50.8686	7.86455
MbMADS38	0.475777	0.0435177	0.668672	0.368496	0.126609
MbMADS39	0	0	0	0.0511433	0
MbMADS40	13.3124	1.19032	0.364645	0.283059	0.142865
MbMADS41	94.865	135.616	125.077	80.3684	90.6137
MbMADS42	2.1465	2.50058	0.0778149	0.150413	0.187811
MbMADS43	19.7688	35.6135	1.89978	1.7415	0.855073
MbMADS44	0.176307	0.268204	0.128208	0.0833749	0
MbMADS45	17.7765	22.7147	22.1117	12.1679	13.2002
MbMADS46	55.1784	41.58	2.07464	1.01017	4.63045
MbMADS47	0	0.0626287	0	0	0
MbMADS48	21.1012	17.2483	6.34859	8.50069	11.4131
MbMADS49	15.2302	14.4399	4.30642	3.68662	3.24762
MbMADS51	0.35044	0.32991	0	0	0.0473125
MbMADS52	18.7296	30.1613	4.58068	11.6971	0.460962
MbMADS53	4.66859	6.96252	3.39781	2.58492	1.23923
MbMADS54	0.749457	0.152039	0.144681	0.39034	0.035409
MbMADS55	9.81247	2.88486	3.03539	2.62855	24.8914
MbMADS56	0.608679	0.306972	0	0	0.194807
MbMADS57	143.826	212.15	247.803	147.363	205.482
MbMADS60	0.422008	0	0.40887	0.299477	0.0498585
MbMADS61	54.1481	81.9238	139.956	103.983	149.58
MbMADS62	0.84251	1.48157	0.190232	0.170849	0.0146793
MbMADS63	47.1324	37.5621	73.006	38.8294	40.7193
MbMADS64	11.0371	10.7625	23.0505	18.3702	11.739
MbMADS65	29.0605	33.7724	30.7417	22.8648	22.7739
MbMADS66	34.4938	28.2199	22.2944	18.2341	2.93075
MbMADS67	56.7433	68.0564	12.6939	9.93226	2.74888
MbMADS68	0.303625	0.0776343	0	0	0
MbMADS70	0.416547	0.21211	0.0502543	0.196835	0.050793
MbMADS71	0	0	0	0	0
MbMADS72	8.72623	13.0938	5.90929	10.8114	0.703661
MbMADS73	18.7527	14.079	4.15429	6.18089	0.515618
MbMADS74	0.679752	0.212179	1.3991	1.63173	0.902303
MbMADS75	203.516	179.884	319.164	279.228	1174.89
MbMADS76	0.23257	0.165304	0.112857	0.197863	0.0439464
MbMADS77	0.0227075	0.0464607	0	0	0

## Sheet: S5
Table S5. The expression data (log2-based values) of the MbMADSes genes after various stress treatments in banana(ABB).
Gene	Cold	Osmotic	Salt	Foc TR4
MbMADS2	1.18862598194769	-0.998216392303085	-1.00168999520277	0.457783479974656
MbMADS4	0.327031920434233	0.761961531241947	-0.0969186125701842	1.00740116824457
MbMADS6	-0.0307891938352131	-0.383634579490919	0.0548563978538903	0.107250566460784
MbMADS9	-0.397933800297624	-0.0327953631482368	0.027805467721989	-0.437553918782126
MbMADS10	0.0650138017198786	0.244768202796499	0.0201056560583619	0.649929093988548
MbMADS11	0.664520108392716	0.946489049658271	0.554252937186554	0.156998059414355
MbMADS12	-0.852382843689919	-1.42556875732539	-0.0152756233451084	0
MbMADS13	1.0265786759576	-1.73743148017717	-0.0183256569172126	-0.742802337221337
MbMADS14	1.33869022064904	1.45611248148528	-0.0122716642062109	-0.00112650217077755
MbMADS15	0	0	-1.0000810638328	0
MbMADS16	-1.16623236608997	-0.298286267354005	-0.430095707864809	-0.468690665248011
MbMADS18	0	0	-0.018484540407811	-0.663318381237696
MbMADS19	-0.652786109505112	-0.698118591975642	-0.380907128111611	-0.974744753633988
MbMADS20	3.87885778878708	2.7905407424029	-0.0245112884590307	0
MbMADS22	0	0	0	0.416765312171261
MbMADS23	-1.60893723446093	-0.439727890395872	0.129732713255216	2.4790561682393
MbMADS25	-0.422525737740795	-3.1901504643445	0.942152535756873	-0.604957743758584
MbMADS27	-2.14477680490713	-2.53012644977408	-1.66414768947641	-1.60485980571908
MbMADS28	0	0	0	-1.58191777946849
MbMADS30	0.794693396632193	-0.389655806889025	1.30948800641828	-2.36898943476919
MbMADS32	-2.13422780132367	-0.307191898572345	-0.372190244139871	0.2988488071878
MbMADS34	-1.00534657911539	-1.60304630427679	-1.1811254385676	0.19724416341698
MbMADS35	0	0	0	-1.07633722414152
MbMADS36	0	0	-0.00650605131162058	-1.99090902957053
MbMADS38	0.929712360498807	1.72276886872385	-0.0202311443153992	0.0119653338698499
MbMADS40	0	-1.01025980065134	-0.209583024071208	0
MbMADS43	-0.148209723065479	-0.208061086754195	-0.385155900922275	-0.512656792132558
MbMADS44	-1.09320605482892	0.382628958017314	-0.350388345195319	1.23594223789458
MbMADS45	0	0	0.993493948688379	0
MbMADS47	0	0	0	-0.578807374541282
MbMADS48	0	0	0	0.11146734335533
MbMADS49	0.464967298915489	0.596465495156423	-0.0558596514842487	-0.0598335549292875
MbMADS52	-0.248418231091338	-0.455348685361445	0.0326743924842196	-0.81434992206489
MbMADS53	-0.233945308688407	0.251741728288862	0.771737969319285	0.866499642860692
MbMADS54	-0.583873153785971	0.520316948086366	-0.18120211325647	0.179680402410857
MbMADS55	0.220856547018581	2.94094149907636	0.479874800456368	0.780208503273038
MbMADS56	-1.4105046757699	-0.454537514362385	-0.457412523248812	0.0319500419769375
MbMADS60	-0.297276397990163	0.306053004046511	0.118077840278237	-0.218159829217555
MbMADS62	0	0	0	-0.154019394125918
MbMADS64	0.0805992714179748	0.397389241076662	0.0844839445954333	-0.0765124699688059
MbMADS65	1.06246181776232	-0.171079624588659	-0.172150908610308	-0.433170712352672
MbMADS66	0	0	-0.0180863009802044	0.170616273362894
MbMADS67	3.33137100971192	3.16475772643611	0.999918936167215	0.597160526719713
MbMADS68	0	0	0	0.576867094020327
MbMADS70	0.0602608535506013	0.442840826673074	-0.5581803168046	-0.352659302553304
MbMADS71	-2.20608822295425	-0.690667404880781	-0.69154774979096	-0.0230989564539856
MbMADS72	-1.24299219016427	-2.13389071403396	0.577811551660057	1.14883369127792
MbMADS73	0.156136166921476	0.169189646248766	0.226479689750391	1.42825012381778
MbMADS74	-0.247306697625284	-0.532112169125291	0.000887402787111255	0.318374548317489
MbMADS75	0.213369527212831	-0.00624083158655388	-0.0180863009802068	1.64047464186795
MbMADS76	1.76097770772282	1.56907121036459	3.44640417828319	-3.82496241635957
MbMADS77	0	0	0	-2.65983852456404

## Sheet: S6
Table S6. The characteristics of linked genes with MbMADS75
from node	to node direction	linked number	Description
MbMADS75	NAC	1	Mb_11_t15670.1
MbMADS75	HB	1	Mb_04_t35340.1
MbMADS75	Rcd1.like	1	Mb_01_t28400.1
MbMADS75	MYB	1	Mb_07_t05690.1
MbMADS75	MYB.related	1	Mb_04_t26670.1
MbMADS75	bZIP	1	Mb_10_t14180.1
MbMADS75	WRKY	1	Mb_04_t18050.1
MbMADS75	Trihelix	1	Mb_04_t32090.1

## Sheet: S7
Table S7. The primer sequences used for qRT-PCR and Y2H
Gene	Forward primers(5’-3’)	Reverse primers(5’-3’)
MbMADS75	CTTGGTGAGGACTTGGGATCA	GCCAGGCATTTGATCAGGTT
Bzip	TGGAAGAGGAAGGAACACGG	TTGGATCATCTAGGCATTGGC
NAC	GACTTCTTTGGTGGACCGAGG	TCTGCATGCAACCACAAGC
HB	AGAAGCTCACACTCTGGCACG	CAGCCTGTTCGTAAGACGCC
Rcd1.like	CCTGCGCACAATGGAGATG	TGATCAAGTCCACCCGGAA
MYB	CAGACAATGCCGTCAAGAACC	CACCAACACCCATGAAATCG
MYB.related	GGGTCAGGAAGTGAAAGAGGC	AAGAACTGGCCTTCGATGGTT
WRKY	GGGAAGGTGGGAAGCAGAA	AACCCTTCTTCGGTATCGGG
Trihelix	GGCTATAACCGGAGCGCAA	GCCCTCAGAATTCCCACCAT
MaRPS2	TAGGGATTCCGACGATTTGTTT	TAGCGTCATCATTGGCTGGGA
MaUBQ2	GGCACCACAAACAACACAGG	AGACGAGCAAGGCTTCCATT
